# Supplementary material for: The LIM Domain Protein BmFHL2 Inhibits Egg Production in Female Silkworm, Bombyx mori
Source: Cells. 2023 Jan 31;12(3):452. doi: 10.3390/cells12030452 (PMC9913792; doi:10.3390/cells12030452)
Supplement: Supplementary file 1 [file cells-12-00452-s001.zip]

Archive with 1 entries (1 files):
- cells-2136413-supplementary.pdf
